# Supplementary material for: Regulation of Epstein-Barr Virus Minor Capsid Protein BORF1 by TRIM5α
Source: Int J Mol Sci. 2022 Dec 5;23(23):15340. doi: 10.3390/ijms232315340 (PMC9735550; doi:10.3390/ijms232315340)
Supplement: Supplementary file 1 [file ijms-23-15340-s001.zip]

Archive with 1 entries (1 files):
- ijms-1736583-SI.pdf
